# Supplementary material for: Cytogenomic Profile of Uterine Leiomyoma: In Vivo vs. In Vitro Comparison
Source: Biomedicines. 2021 Nov 26;9(12):1777. doi: 10.3390/biomedicines9121777 (PMC8698342; doi:10.3390/biomedicines9121777)
Supplement: Supplementary file 1 [file biomedicines-09-01777-s001.zip]

Archive with 2 entries (2 files):
- Koltsova et al_Table S1.pdf
- Koltsova et al_Table S2.pdf
